# Supplementary material for: Medication Discrepancies and Regimen Complexity in Decompensated Cirrhosis: Implications for Medication Safety
Source: Pharmaceuticals (Basel). 2021 Nov 23;14(12):1207. doi: 10.3390/ph14121207 (PMC8703811; doi:10.3390/ph14121207)
Supplement: Supplementary file 1 [file pharmaceuticals-14-01207-s001.zip]

Archive with 1 entries (1 files):
- pharmaceuticals-1458860-supplementary.pdf
